# Supplementary material for: Bioinformatics Analysis of MSH1 Genes of Green Plants: Multiple Parallel Length Expansions, Intron Gains and Losses, Partial Gene Duplications, and Alternative Splicing
Source: Int J Mol Sci. 2023 Sep 3;24(17):13620. doi: 10.3390/ijms241713620 (PMC10487979; doi:10.3390/ijms241713620)
Supplement: Supplementary file 1 [file ijms-24-13620-s001.zip]

Archive with 2 entries (2 files):
- FigS1-S3.pdf
- TableS1-S6.xlsx
