# Supplementary material for: Bioinformatics Analysis of MSH1 Genes of Green Plants: Multiple Parallel Length Expansions, Intron Gains and Losses, Partial Gene Duplications, and Alternative Splicing
Source: Int J Mol Sci. 2023 Sep 3;24(17):13620. doi: 10.3390/ijms241713620 (PMC10487979; doi:10.3390/ijms241713620)
Supplement: Supplementary file 1 [file ijms-24-13620-s001.zip › TableS1-S6.xlsx]

## Sheet: Table S1
Table S1. The general features of MSH1 genes analyzed in this study.
Group	Family	Species	Copy number	Location	Gene length	GC content of gene	Length of CDS	Length of amino acids	GC content of CDS	GC1	GC2	GC3	Exon/Inron number	Partial gene duplication	Transcriptome assembly	Annotation	Gene sequence
Green plants
Angiosperms	Orchidaceae	Dendrobium catenatum_1	1		145440	0.366	3411	1137	0.427	0.5057	0.4019	0.3729	22/21	-	Fragment
	Orchidaceae	Dendrobium catenatum_2	1		225727	0.375	3414	1138	0.427	0.5018	0.3998	0.3796	22/21	E	Complete	New
	Orchidaceae	Dendrobium huoshanense	1		167098	0.371	3411	1137	0.427	0.5075	0.4002	0.3738	22/21	E	Complete	New
	Orchidaceae	Dendrobium nobile	1		191159	0.375	3411	1137	0.428	0.5075	0.4055	0.372	22/21	-	Complete	New
	Orchidaceae	Dendrobium chrysotoxum	1		197055	0.364	3408	1136	0.425	0.5079	0.4023	0.3653	22/21	-	Complete	New
	Orchidaceae	Phalaenopsis equestris	1		158333	0.356	3390	1130	0.424	0.5044	0.408	0.3584	22/21	-	Fragment
	Orchidaceae	Phalaenopsis aphrodite	1		140957	0.355	3393	1131	0.427	0.5111	0.4076	0.3625	22/21	E	Complete	New
	Orchidaceae	Papilionanthe hookeriana x Papilionanthe teres	1		196906	0.376	3393	1131	0.428	0.5102	0.405	0.3687	22/21	-	Complete	New
	Orchidaceae	Cymbidium sinense	1		205539	0.32	3393	1131	0.426	0.504	0.4156	0.3599	22/21	-	Fragment	New
	Orchidaceae	Gastrodia menghaiensis	1		131697	0.344	3396	1132	0.412	0.4991	0.3922	0.3436	22/21	-
	Orchidaceae	Gastrodia elata	1		128228	0.335	3354	1118	0.414	0.5027	0.3918	0.3488	22/21	-	Complete
	Orchidaceae	Vanilla planifolia	2	Chr 7A	210634	0.33	3330	1110	0.425	0.5045	0.409	0.3685	22/21	I	Complete	New
				Chr 7B	210708	0.33	3357	1119	0.424	0.504	0.4004	0.3682	22/21	I		New
	Orchidaceae	Apostasia shenzhenica	1		73292	0.341	3477	1159	0.433	0.5211	0.4098	0.3676	22/21	-	Complete
	Orchidaceae	Apostasia ramifera	1		55035	0.332	3366	1122	0.426	0.5214	0.4011	0.3556	22/21	-		New
	Amaryllidaceae	Allium fistulosum	1		27077	0.326	3381	1127	0.398	0.472	0.4126	0.3106	22/21	E		New
	Amaryllidaceae	Allium cepa	1		30201	0.323	3381	1127	0.401	0.4756	0.417	0.3114	22/21	I/E
	Amaryllidaceae	Allium sativum	1		34444	0.334	3381	1127	0.404	0.4738	0.4215	0.3177	22/21	E	Complete	New
	Asparagaceae	Asparagus setaceus	1		23436	0.351	3342	1114	0.436	0.5045	0.4255	0.377	22/21	I	Fragment
	Asparagaceae	Asparagus officinalis	1		16507	0.356	3382	1127.33	0.439	0.5129	0.4339	0.3718	22/21	-	Complete
	Asphodelaceae	Hemerocallis citrina	1		107643	0.423	3351	1117	0.426	0.4987	0.4163	0.3635	22/21	E	Complete	New
	Poaceae	Oryza sativa	1		16441	0.421	3399	1133	0.434	0.5004	0.4228	0.3778	22/21	-
	Poaceae	Brachypodium distachyon	1		18110	0.387	3381	1127	0.445	0.5182	0.4241	0.3913	22/21	-
	Poaceae	Zea mays	1		38146	0.449	3396	1132	0.451	0.5221	0.4231	0.4072	22/21	E
	Zosteraceae	Zostera marina	1		62146	0.371	3438	1146	0.378	0.4668	0.3892	0.2792	22/21	-	Complete	New
	Araceae	Spirodela polyrhiza	1		16167	0.394	3414	1138	0.499	0.551	0.4306	0.5167	22/21	-		New
	Caryophyllaceae	Silene noctiflora															Incomplete
	Magnoliaceae	Magnolia officinalis	1		83248	0.384	3429	1143	0.437	0.5013	0.4217	0.3858	22/21	E	Complete	New
	Magnoliaceae	Liriodendron chinense	1		85821	0.397	3474	1158	0.436	0.5043	0.4223	0.399	22/21	-		New
	Aristolochiaceae	Aristolochia fimbriata	1		16516	0.375	3528	1176	0.43	0.5153	0.4184	0.3554	22/21	-	Complete
	Fabaceae	Glycine max	2	Chr 10	43633	0.372	3393	1131	0.409	0.4889	0.4023	0.336	22/21	E
				Chr 20	56672	0.376	3405	1135	0.408	0.4925	0.4097	0.3216	22/21	E
	Brassicaceae	Arabidopsis thaliana	1		6805	0.381	3357	1119	0.434	0.5094	0.4298	0.3637	22/21	-
	Salicaceae	Populus simonii	1		14871	0.35	3420	1140	0.422	0.498	0.4237	0.343	22/21	-	Complete	New
	Myrtaceae	Eucalyptus grandis	1		22518	0.373	3459	1153	0.439	0.5212	0.4154	0.3799	22/21	-
	Vitaceae	Vitis vinifera	1		78559	0.375	3435	1145	0.418	0.5048	0.4052	0.3441	22/21	E
	Solanaceae	Solanum lycopersicoides	1		36066	0.367	3414	1138	0.419	0.5062	0.413	0.3392	22/21	E
	Nelumbonaceae	Nelumbo nucifera_1	1		73601	0.378	3432	1144	0.418	0.5192	0.4152	0.3182	22/21	-		New
	Nelumbonaceae	Nelumbo nucifera_2	1		73992	0.373	3432	1144	0.418	0.5192	0.4152	0.3182	22/21	-
	Chloranthaceae	Chloranthus spicatus	1		238518	0.425	3462	1154	0.427	0.5104	0.4142	0.357	22/21	-		New
	Nymphaeaceae	Euryale ferox	2	Chr 7	42154	0.354	3570	1190	0.431	0.5185	0.4261	0.3487	23/22	E
				Chr 8	32310	0.36	3384	1128	0.434	0.5204	0.4246	0.3555	23/22	E
	Nymphaeaceae	Nymphaea thermarum	1		23488	0.366	3429	1143	0.435	0.5328	0.4217	0.3508	23/22	E	Fragment	New
	Amborellaceae	Amborella trichopoda	1		42915	0.37	3591	1197	0.427	0.5088	0.4261	0.345	23/22	E
Gymnosperms	Pinaceae	Pinus tabuliformis	1		512506	0.396	3684	1228	0.414	0.4862	0.4161	0.3396	23/22	-		New
	Pinaceae	Pinus lambertiana	1		502376	0.397	3684	1228	0.414	0.4959	0.4137	0.3314	23/22	E	Fragment	New
	Pinaceae	Pinus taeda															Incomplete
	Pinaceae	Picea abies	1		-	-	3684	1228	0.422	0.4951	0.4153	0.355	23/22	-
	Pinaceae	Abies alba															Incomplete
	Pinaceae	Pseudotsuga menziesii	1		312205	0.39	3780	1260	0.423	0.4952	0.4238	0.35	23/22	E
	Welwitschiaceae	Welwitschia mirabilis	1		324377	0.354	3669	1223	0.412	0.4767	0.3941	0.3663	24/23	I/E
	Gnetaceae	Gnetum montanum	1		82282	0.386	3639	1213	0.421	0.5153	0.413	0.3339	24/23	E
	Taxaceae	Taxus chinensis	1		307815	0.373	3750	1250	0.415	0.5016	0.4104	0.332	23/22	E		New
	Cupressaceae	Sequoiadendron giganteum	1		283378	0.37	3768	1256	0.408	0.4912	0.4053	0.328	23/22	E
	Cupressaceae	Sequoia sempervirens															Incomplete
	Ginkgoaceae	Ginkgo biloba	1		481750	0.388	3795	1265	0.429	0.5123	0.4261	0.3486	23/22	E	Fragment
	Cycadaceae	Cycas panzhihuaensis	1		805861	0.38	3639	1213	0.426	0.5054	0.4196	0.3545	23/22	E
Ferns	Salviniaceae	Azolla filiculoides	1		14972	0.371	3735	1245	0.426	0.5124	0.4016	0.3647	23/22	E
	Salviniaceae	Salvinia cucullata	1		8844	0.369	3666	1222	0.413	0.4885	0.4043	0.3453	22/21	-
	Pteridaceae	Adiantum capillus-veneris	1		212819	0.461	3867	1289	0.452	0.5322	0.436	0.3871	25/24	-
	Pteridaceae	Ceratopteris richardii															Incomplete
	Cyatheaceae	Alsophila spinulosa	1		243140	0.485	3750	1250	0.465	0.5456	0.4152	0.4352	24/23	E	Complete	New
Lycophytes	Selaginellaceae	Selaginella moellendorffii	2	Scaffold 1	4761	0.445	3294	1098	0.472	0.5428	0.4126	0.4599	24/23	E
				Scaffold 5	4767	0.442	3351	1117	0.469	0.5434	0.4064	0.4575	23/22	E
Bryophytes	Anthocerotaceae	Anthoceros punctatus	1		3858	0.496	3858	1286	0.496	0.5863	0.4347	0.4681	1/0	E
	Anthocerotaceae	Anthoceros agrestis	1		3858	0.496	3858	1286	0.496	0.5863	0.4323	0.4689	1/0	E
	Anthocerotaceae	Anthoceros angustus	1		3870	0.497	3870	1290	0.497	0.58	0.4364	0.4674	1/0	E	Complete	New
	Fontinalaceae	Fontinalis antipyretica	2	177928	~5,646	0.443	3178	1059.33	0.496	0.5524	0.4136	0.5222	8/7	E		New
				180790	4473	0.469	2958	986	0.517	0.5801	0.4219	0.5477	6/5	-		New
	Hylocomiaceae	Pleurozium schreberi	2	Scaffold 1146+1004	6144	0.438	3513	1171	0.487	0.5517	0.4133	0.4979	8/7	-		New
				Scaffold 151	4557	0.461	2940	980	0.511	0.5827	0.4194	0.5296	6/5	-		New
	Funariaceae	Physcomitrium patens	2	Chr 8	5602	0.455	3657	1219	0.484	0.548	0.4282	0.475	8/7	-
				Chr 23	6893	0.442	3009	1003	0.481	0.5663	0.4207	0.4566	6/5	-
	Ditrichaceae	Ceratodon purpureus	2	Chr 3	6096	0.461	3609	1203	0.495	0.5569	0.4214	0.5062	8/7	-
				Chr 12	5413	0.452	3000	1000	0.499	0.581	0.423	0.492	6/5	-
	Pottiaceae	Syntrichia caninervis	2	Chr 11	5693	0.526	3360	1120	0.604	0.6018	0.4321	0.7777	9/8	-	Complete	New
				Chr 4	5232	0.516	2853	951	0.583	0.6225	0.4101	0.7171	6/5	-		New
	Sphagnaceae	Sphagnum fallax	2	Chr 1	5540	0.458	3780	1260	0.48	0.5468	0.4087	0.4833	3/2	-
				Chr 18	5330	0.454	3129	1043	0.484	0.5618	0.4314	0.4573	4/3	-
	Sphagnaceae	Sphagnum magellanicum	2	Chr 1	5552	0.461	3780	1260	0.483	0.5468	0.4119	0.4889	3/2	-
				Chr 18	5292	0.452	3129	1043	0.481	0.5609	0.4267	0.4564	4/3	E
	Marchantiaceae	Marchantia polymorpha	1		6069	0.538	3999	1333	0.554	0.5889	0.4584	0.6152	1/0	-
Streptophyte algae	Peniaceae	Penium margaritaceum	1		~77,488	0.56	~6027	~2009	0.639	-	-	-	~17/16	-	Fragment	New	Incomplete
	Spirogloeaceae	Spirogloea muscicola	3	Scaffold 2	10329	0.534	3855	1285	0.601	0.6218	0.4794	0.7019	16/15	E
				Scaffold 39	11266	0.537	3597	1199	0.592	0.6205	0.4554	0.7006	15/14	E
				Scaffold 42	11685	0.54	3597	1199	0.594	0.6272	0.4504	0.7056	15/14	E
	Mesotaeniaceae	Mesotaenium endlicherianum	1		31004	0.552	4449	1483	0.637	0.6473	0.5071	0.7559	18/17	I/E	Complete	New
Charophyte algae	Characeae	Chara braunii	1		~581,555	0.497	~2415	~805	0.488	-	-	-	~18/17	-	Fragment	New	Incomplete
	Klebsormidiaceae	Klebsormidium nitens	1		18345	0.516	3804	1268	0.595	0.6167	0.455	0.7145	24/23	-
	Chlorokybaceae	Chlorokybus atmophyticus													Fragment		Incomplete
	Mesostigmataceae	Mesostigma viride	1		42181	0.532	4752	1584	0.644	0.6503	0.5019	0.779	28/27	-	Complete	New
Chlorophytes	Chlorellaceae	Chlorella vulgaris	1		8973	0.615	3768	1256	0.642	0.6879	0.5008	0.7373	28/27	E
	Selenastraceae	Monoraphidium neglectum													Fragment		Incomplete
	Trebouxiophyceae	Coccomyxa subellipsoidea	1		10197	0.562	3522	1174	0.655	0.6738	0.5017	0.7913	26/25	-
	Chlamydomonadaceae	Chlamydomonas reinhardtii	1		13354	0.686	4281	1427	0.755	0.7933	0.5571	0.9152	20/19	-	Fragment
	Unclassified	Putative Bathycoccaceae (Tara Oceans metagenome)	1		4065	0.47	3591	1197	0.477	0.543	0.4478	0.4411	1/0	-
	Bathycoccaceae	Ostreococcus tauri	1		3234	0.576	3234	1078	0.576	0.6058	0.4685	0.6531	1/0	E
	Mamiellaceae	Micromonas pusilla	1		4279	0.71	3777	1259	0.728	0.7037	0.5695	0.9095	4/3	-
	Unclassified	Putative Chlorophyta (Trout Bog Lake metagenome)	1		6306	0.617	3120	1040	0.625	0.6413	0.4788	0.7548	1/0	-
	Chloropicaceae	Chloropicon primus	1		3420	0.606	3420	1140	0.606	0.5675	0.4412	0.8096	1/0	-
Not green plants
Glaucophyte	Cyanophoraceae	Cyanophora paradoxa	0												Fragment
Rhodophyta	Gigartinaceae	Chondrus crispus	0
	Galdieriaceae	Galdieria sulphuraria	0
	Cyanidiaceae	Cyanidioschyzon merolae	0
Cryptophyta	Geminigeraceae	Guillardia theta	1		4970	0.587	3159	1053	0.593	0.5973	0.4587	0.7217	18/17	-
Stramenopile	Phaeodactylaceae	Phaeodactylum tricornutum	1		4375	0.511	3777	1259	0.513	0.5743	0.479	0.4869	3/2	-
	Bacillariaceae	Fragilariopsis cylindrus	1		4823	0.419	4464	1488	0.425	0.5101	0.4496	0.3145	5/4	E
	Thalassiosiraceae	Thalassiosira pseudonana	1		3312	0.477	3015	1005	0.478	0.5124	0.4756	0.4448	5/4	-
	Unclassified	Putative diatom (Ellis Fjord metagenome)	1		3777	0.45	3777	1259	0.45	0.5155	0.4345	0.3987	1/0	-
	Monodopsidaceae	Nannochloropsis gaditana	1		4116	0.616	3189	1063	0.623	0.6388	0.4976	0.7338	5/4	E
Alveolata	Vitrellaceae	Vitrella brassicaformis	1		6108	0.587	3696	1232	0.618	0.6234	0.4667	0.7646	22/21	-
	Babesiidae	Babesia microti	1		3462	0.49	3195	1065	0.496	0.5033	0.4169	0.5671	7/6	-
	Lingulodiniaceae	Lingulodinium polyedra	1		4256	0.68	4101	1367	0.681	0.7176	0.5304	0.7937	1/0	-
Haptophyta	Noelaerhabdaceae	Emiliania huxleyi	2	Scaffold 25	4649	0.724	2472	824	0.733	0.7427	0.5437	0.9138	15/14	-
				Scaffold 187	4800	0.722	2457	819	0.736	0.7448	0.5458	0.917	15/14	-
	Chrysochromulinaceae	Chrysochromulina tobinii	1		3237	0.68	2922	974	0.681	0.7146	0.501	0.8275	2/1	-
Fungal-MSH1	Saccharomycetaceae	Saccharomyces cerevisiae	1		2880	0.372	2880	960	0.372	0.4281	0.35	0.3385	1/0	-
MutS1	Enterobacteriaceae	Escherichia coli	1		2562	0.561	2562	854	0.561	0.6487	0.4145	0.6206	1/0	-
Virus	Unclassified	Putative virus (Ellis Fjord metagenome)	1		2781	0.456	2781	927	0.456	0.5361	0.4207	0.411	1/0	-
	Unclassified	Putative virus (North Sea metagenome)	1		2838	0.379	2838	946	0.379	0.4503	0.3732	0.3129	1/0	-
	Unclassified	Putative virus (San Pedro Channel metagenome)	1		3000	0.352	3000	1000	0.352	0.419	0.366	0.272	1/0	-
Undetermined	Unclassified	Western Arctic Ocean metagenome(Unknown Scaffold)	1		2736	0.509	2736	912	0.509	0.5406	0.4079	0.5789	1/0	E
Gammaproteobacteria	Cellvibrionaceae	Endobugula sertula	1	ODS23082	1002	0.39	1002	334	0.39	0.515	0.3503	0.3054	1/0	-
				ODS23083	2046	0.413	2046	682	0.413	0.5147	0.3915	0.3328	1/0	-
	Cellvibrionaceae	Agarilytica rhodophyticola	1		3051	0.412	3051	1017	0.412	0.5054	0.3884	0.3432	1/0	-
	Unclassified	Putative bacterium (Damariscotta River mineral coupon metagenome)	1		3114	0.5	3114	1038	0.5	0.5732	0.396	0.5299	1/0	-
Note: '~' indicates incomplete gene sequence. '-' indicates no partial gene duplication or unrecognized due to incomplete sequence. 'I' represents the internal partial gene duplication, and 'E' represents the external partial gene duplication.

## Sheet: Table S2
Table S2. The splice sites of MSH1 genes.
Type of splicing	Number (N)
GT-AG	1391
GC-AG	6
CA-CT	1
GT-GG	1
AG-TC	3
AG-GC	12
AG-GT	4
AG-AC	3
GG-TA	2
GG-CA	23
AG-TT	1
AG-GA	1
CA-TG	5
AG-CC	4
AC-TG	2
AC-GT	2
CA-TT	5
GT-TC	1
GT-AA	1
CG-GA	2
CA-AT	2
CA-GT	1
AC-GG	1
AG-AT	2
CA-CA	1
TC-TG	1
GC-CT	1
Total	1479

## Sheet: Table S3
Table S3. Details of the partial gene duplications of MSH1 identified in this study.
Gene length	Species	Exon Number	Chromosome	Identity	Alignment length （bp）	Mismatches	Gap openings	Query start	Query end	Subject start	Subject end	E-value	Bit score
225727	Dendrobium catenatum_2	11	CM033699.1	100	106	0	0	1	106	9866858	9866963	5.37e-49	196
		12	CM033699.1	100	76	0	0	1	76	9867060	9867135	1.6e-32	141
		13	CM033699.1	100	59	0	0	1	59	9878259	9878317	3.06e-23	110
		14	CM033699.1	100	68	0	0	1	68	9887032	9887099	3.84e-28	126
		15	CM033699.1	98.85	174	2	0	1	174	9897781	9897954	3.38e-83	311
		16	CM033699.1	99.52	207	1	0	1	207	9905174	9905380	4.02e-103	377
		17	CM033699.1	99.22	257	2	0	1	257	9913279	9913535	3.84e-129	464
		18	CM033699.1	99.31	144	1	0	1	144	9913693	9913836	2.75e-68	261
		19	CM033699.1	100	58	0	0	1	58	9928460	9928517	1.07e-22	108
		20	CM033699.1	99.33	300	2	0	1	300	9938852	9939151	5.66e-153	544
		21	CM033699.1	99.57	699	0	2	1	699	9941719	9942414	0	1271
		22	CM033699.1	97.62	252	3	1	1	252	9942818	9943066	1.37e-118	429
167098	Dendrobium huoshanense	1	CM028354.1	99.12	113	1	0	1	113	30238082	30237970	3.65e-51	204
		2	CM028354.1	96.99	133	4	0	1	133	30236771	30236639	3.41e-57	224
		3	CM028354.1	100	98	0	0	1	98	30236550	30236453	1.42e-44	182
		4	CM028354.1	100	76	0	0	1	76	30227381	30227306	1.67e-32	141
		5	CM028354.1	100	120	0	0	1	120	30219553	30219434	1.09e-56	222
		6	CM028354.1	97.92	48	1	0	1	48	30219105	30219058	1.31e-15	84.2
		7	CM028354.1	100	65	0	0	1	65	30212650	30212586	1.74e-26	121
		8	CM028354.1	100	86	0	0	1	86	30209142	30209057	5.53e-38	159
		9	CM028354.1	100	165	0	0	1	165	30191167	30191003	1.54e-81	305
		10	CM028354.1	100	110	0	0	1	110	30184269	30184160	3.52e-51	204
		11	CM028354.1	98.11	106	2	0	1	106	30162268	30162163	1.22e-45	185
		12	CM028354.1	100	76	0	0	1	76	30162066	30161991	1.67e-32	141
		13	CM028354.1	100	59	0	0	1	59	30144848	30144790	3.2e-23	110
		14	CM028354.1	98.53	68	1	0	1	68	30115903	30115836	1.83e-26	121
140957	Phalaenopsis aphrodite	11	NEWO01005862.1	100	104	0	0	1	104	5040	5143	5.8e-48	193
210634	Vanilla planifolia	Chr 7A_3	CM028156.1	100	30	0	0	69	98	23013914	23013885	5.13e-07	56.5
		Chr 7A_4	CM028156.1	93.42	76	0	2	1	76	22920018	22919948	9.9e-23	108
		Chr 7A_5	CM028156.1	99.17	120	1	0	1	120	22909138	22909019	2.91e-55	217
		Chr 7A_6	CM028156.1	100	48	0	0	1	48	22908660	22908613	1.69e-17	89.8
		Chr 7A_7	CM028156.1	98.46	65	1	0	1	65	22902341	22902277	4.64e-25	115
		Chr 7A_8	CM028156.1	100	86	0	0	1	86	22901583	22901498	3.22e-38	159
		Chr 7A_9	CM028156.1	100	163	0	0	1	163	22896984	22896822	1.15e-80	302
		Chr 7A_10	CM028156.1	98.18	110	0	2	1	110	22882219	22882112	1.57e-47	191
		Chr 7A_11	CM028156.1	100	106	0	0	1	106	22964461	22964356	3.22e-49	196
		Chr 7A_12	CM028156.1	100	76	0	0	1	76	22964275	22964200	9.76e-33	141
		Chr 7A_13	CM028156.1	100	59	0	0	1	59	22957901	22957843	1.83e-23	110
		Chr 7A_14	CM028156.1	98.53	68	1	0	1	68	22862934	22862867	1.07e-26	121
		Chr 7A_15	CM028156.1	91.06	179	7	7	1	174	22936857	22936683	4.54e-60	233
		Chr 7A_16	CM028156.1	87.82	156	12	5	54	207	22927716	22927566	9.88e-27	123
		Chr 7B_3	CM028170.1	100	30	0	0	69	98	22815300	22815271	5.19e-07	56.5
		Chr 7B_4	CM028170.1	93.42	76	0	2	1	76	22721393	22721323	1e-22	108
		Chr 7B_5	CM028170.1	100	120	0	0	1	120	22710498	22710379	6.31e-57	222
		Chr 7B_6	CM028170.1	100	48	0	0	1	48	22710022	22709975	1.7e-17	89.8
		Chr 7B_7	CM028170.1	98.46	65	1	0	1	65	22703703	22703639	4.69e-25	115
		Chr 7B_8	CM028170.1	100	86	0	0	1	86	22702945	22702860	3.26e-38	159
		Chr 7B_9	CM028170.1	100	165	0	0	1	165	22698348	22698184	9e-82	305
		Chr 7B_10	CM028170.1	98.18	110	0	2	1	110	22683578	22683471	1.59e-47	191
		Chr 7B_11	CM028170.1	100	106	0	0	1	106	22678277	22678172	3.25e-49	196
		Chr 7B_12	CM028170.1	100	76	0	0	1	76	22678091	22678016	9.86e-33	141
		Chr 7B_13	CM028170.1	98.31	59	1	0	1	59	22671781	22671723	8.62e-22	104
		Chr 7B_14	CM028170.1	98.53	68	1	0	1	68	22664289	22664222	1.08e-26	121
		Chr 7B_15	CM028170.1	91.06	179	7	7	1	174	22738228	22738054	4.59e-60	233
		Chr 7B_16	CM028170.1	87.82	156	12	5	54	207	22729087	22728937	9.98e-27	123
27077	Allium fistulosum	1	Chr 1	93.44	122	8	0	1	122	1144327152	1144327273	1.61e-43	182
		2	Chr 1	96.21	132	3	1	5	136	1144327659	1144327788	1.82e-53	215
		3	Chr 1	98.95	95	1	0	4	98	821351064	821350970	2.58e-40	171
		3	Chr 5	96.94	98	3	0	1	98	82298441	82298538	1.2e-38	165
		3	Chr 6	96.84	95	3	0	4	98	709974268	709974174	5.59e-37	159
		3	Chr 3	94.74	95	5	0	4	98	1449913328	1449913234	1.21e-33	148
		3	Chr 1	93.81	97	2	4	4	98	1144332312	1144332406	5.63e-32	143
		3	Chr 7	92.86	98	6	1	1	98	1031024058	1031024154	2.02e-31	141
		4	Chr 1	96.05	76	2	1	1	76	1144332547	1144332621	5.1e-26	122
		4	Chr 3	93.42	76	5	0	1	76	1449913093	1449913018	3.07e-23	113
		5	Chr 1	97.5	120	3	0	1	120	1144332916	1144333035	9.33e-51	206
		5	Chr 1	96.67	120	4	0	1	120	1338632438	1338632319	4.34e-49	200
		5	Chr 3	95	120	6	0	1	120	1449912716	1449912597	9.4e-46	189
		9	Chr 2	92.77	166	11	1	1	165	1274629962	1274630127	1.38e-60	239
		9	Chr 5	91.52	165	14	0	1	165	168845288	168845452	2.98e-57	228
		9	Chr 1	90.3	165	15	1	1	165	686071408	686071571	2.32e-53	215
		10	Chr 1	90	110	8	2	3	110	678236651	678236543	8.55e-31	139
		10	Chr 1	89.74	78	7	1	33	110	686071936	686072012	1.45e-18	99
		17	Chr 4	93.12	218	8	4	43	257	1225136877	1225136664	1.33e-82	313
		17	Chr 1	92.66	218	9	4	43	257	171641969	171641756	6.2e-81	307
		17	Chr 3	93.02	215	8	6	43	254	968920363	968920573	6.2e-81	307
		17	Chr 1	91.28	218	11	6	43	257	154283032	154282820	6.25e-76	291
		17	Chr 3	91.28	218	12	4	43	257	339497641	339497428	6.25e-76	291
		17	Chr 1	90.32	217	15	3	43	257	852558329	852558541	1.35e-72	279
30201	Allium cepa	9	Scaffold_90883:HRSCAF_473969	92.73	165	12	0	1	165	62428	62264	1.81e-60	239
		9	Scaffold_58023:HRSCAF_441109	92.07	164	12	1	2	165	177000	177162	1.09e-57	230
		9	Scaffold_59973:HRSCAF_443059	90.91	165	15	0	1	165	283194	283030	1.82e-55	222
		9	Scaffold_45977:HRSCAF_429063	87.73	163	19	1	1	163	15830	15991	1.84e-45	189
		16	CHR7	90	90	9	0	118	207	163369792	163369703	1.16e-23	117
		16	CHR7	90	90	9	0	118	207	163433852	163433763	1.16e-23	117
		17	Scaffold_7826:HRSCAF_97682	91.24	217	13	3	43	257	50345	50133	8.26e-76	291
		17	Scaffold_84671:HRSCAF_467757	91.24	217	12	4	43	257	687618	687407	2.97e-75	289
		17	Scaffold_83102:HRSCAF_466188	91.24	217	12	4	43	257	76645	76434	2.97e-75	289
		17	Scaffold_50012:HRSCAF_433098	91.24	217	12	4	43	257	286588	286799	2.97e-75	289
		17	Scaffold_84671:HRSCAF_467757	90.78	217	13	4	43	257	697159	696948	1.38e-73	283
		17	Scaffold_11930:HRSCAF_135702	90.32	217	14	4	43	257	588273	588062	6.43e-72	278
		17	Scaffold_81397:HRSCAF_464483	89.86	217	16	3	43	257	88039	88251	8.32e-71	274
		17	Scaffold_77810:HRSCAF_460896	89.45	218	15	5	43	257	90649	90437	3.87e-69	268
		17	Scaffold_84641:HRSCAF_467727	88.99	218	17	4	43	257	176597	176810	1.8e-67	263
		17	Scaffold_51859:HRSCAF_434945	88.48	217	19	3	43	257	55085	54873	8.38e-66	257
34444	Allium sativum	14	CM031537.1	93.94	66	4	0	3	68	1422203230	1422203295	2.86e-19	100
		15	CM031537.1	91.95	174	14	0	1	174	1422203296	1422203469	4.5e-62	244
		16	CM031537.1	90.12	162	13	3	1	161	1422203470	1422203629	7.26e-51	207
		17	JABXWV020031117.1	94.57	258	13	1	1	257	26080	26337	5.15e-108	398
		17	JABXWV020016771.1	92.63	217	14	2	1	216	216	1	6.9e-82	311
		17	CM031532.1	95.48	155	7	0	103	257	442993284	442993130	5.49e-63	248
		17	CM031533.1	94.39	107	5	1	1	107	1263798126	1263798021	2.04e-37	163
		18	CM031532.1	90.59	85	6	2	1	84	442992888	442992805	3.77e-22	111
		20	JABXWV020031178.1	92.27	194	15	0	7	200	9559	9366	2.98e-71	276
		20	CM031532.1	92.27	194	15	0	7	200	634530081	634530274	2.98e-71	276
		20	JABXWV020004562.1	94.16	154	8	1	148	300	48339	48186	1.82e-58	233
		20	JABXWV020001222.1	94.12	153	8	1	148	299	13427	13579	6.55e-58	231
		20	CM031531.1	92.86	154	10	1	148	300	444317075	444317228	3.94e-55	222
		20	CM031531.1	93.44	122	6	2	1	122	444316968	444317087	2.41e-42	180
		20	JABXWV020001222.1	91.8	122	9	1	1	122	13319	13439	5.21e-39	169
		21	CM031533.1	88.08	495	46	10	182	672	305055636	305055151	6.25e-161	575
		21	CM031533.1	87.84	329	28	5	317	644	1264003738	1264003421	6.8e-101	375
		21	CM031532.1	98.28	58	1	0	4	61	1100531500	1100531443	1.27e-18	102
		21	JABXWV020001222.1	93.44	61	4	0	1	61	25380	25440	2.76e-15	91.6
		22	CM031533.1	90.3	134	13	0	1	134	305055150	305055017	2.36e-41	176
23436	Asparagus setaceus	17	CM022708.1	98.84	258	1	2	1	257	32755605	32755861	1.03e-127	459
		17	CM022708.1	98.44	257	1	3	1	257	32752082	32752335	6.21e-125	449
		18	CM022708.1	100	144	0	0	1	144	32758359	32758502	3.44e-70	267
		18	CM022708.1	99.31	144	0	1	1	144	32752454	32752596	5.76e-68	259
		20	CM022708.1	100	300	0	0	1	300	32759860	32760159	1.52e-156	555
		20	CM022708.1	99.33	300	0	1	1	300	32754103	32754400	1.18e-152	542
107643	Hemerocallis citrina	2	CM030363.1	95.49	133	6	0	1	133	187154525	187154657	2.15e-53	213
		4	CM030363.1	89.16	83	2	3	1	76	187158575	187158657	1.06e-18	97.1
		5	CM030363.1	93.44	122	5	3	2	120	187160057	187160178	6.88e-43	178
		11	CM030363.1	89.62	106	8	1	1	103	187176687	187176792	4.49e-29	132
		13	CM030363.1	94.92	59	3	0	1	59	187179880	187179938	9.19e-18	93.5
		14	CM030363.1	95.59	68	3	0	1	68	187180117	187180184	1.13e-22	110
		15	CM030363.1	92.62	149	11	0	1	149	187180543	187180691	8.32e-54	215
		16	CM030363.1	91.79	207	17	0	1	207	187185192	187185398	5.89e-76	289
		17	CM030363.1	89.18	268	16	7	2	256	187186149	187186416	7.44e-86	322
		17	CM030359.1	87.73	269	20	7	2	257	94846436	94846704	9.69e-80	302
		20	CM030363.1	91.48	305	20	2	1	300	187194068	187194371	1.42e-113	414
		20	CM030359.1	90.81	185	12	1	1	180	94867153	94867337	7.08e-62	243
		20	CM030359.1	93.02	129	8	1	172	300	94868616	94868743	3.37e-45	187
		21	CM030359.1	94.12	663	36	1	1	663	94881631	94882290	0	1005
		21	CM030363.1	93.67	663	37	2	1	663	187197259	187197916	0	987
		21	CM030363.1	93.91	427	24	1	1	427	187369882	187370306	0	643
		22	CM030363.1	93.16	117	8	0	1	117	187201823	187201939	7.13e-41	172
		22	CM030363.1	93.16	117	8	0	1	117	187389108	187389224	7.13e-41	172
		22	CM030359.1	93.04	115	8	0	3	117	94889686	94889800	9.22e-40	169
38146	Zea mays	22	NC_050097.1	87	223	23	4	1	221	31912796	31913014	2.41e-63	246
83248	Magnolia officinalis	1	JAJHSJ010000003.1	99.12	113	1	0	1	113	87347152	87347264	4.73e-51	204
		2	JAJHSJ010000003.1	99.3	142	0	1	1	142	87350098	87350238	1.72e-66	255
		3	JAJHSJ010000003.1	100	98	0	0	1	98	87350367	87350464	1.86e-44	182
		4	JAJHSJ010000003.1	98.68	76	1	0	1	76	87356228	87356303	1.02e-30	135
		5	JAJHSJ010000003.1	100	120	0	0	1	120	87360330	87360449	1.41e-56	222
		6	JAJHSJ010000003.1	97.92	48	0	1	1	48	87361881	87361927	6.19e-15	82.4
		7	JAJHSJ010000003.1	100	65	0	0	1	65	87370277	87370341	2.22e-26	121
		8	JAJHSJ010000003.1	98.84	86	1	0	1	86	87380602	87380687	3.37e-36	154
		9	JAJHSJ010000003.1	98.79	165	2	0	1	165	87382647	87382811	4.38e-78	294
		10	JAJHSJ010000003.1	99.09	110	1	0	1	110	87384573	87384682	2.13e-49	198
43633	Glycine max	Chr 10_20	Gm05	96.63	297	9	1	1	297	16824257	16823962	1.7e-137	492
		Chr 10_20	Gm01	95.62	297	13	0	1	297	50319160	50319456	4.76e-133	477
		Chr 10_22	Gm01	98	150	3	0	61	210	50319899	50320048	3.54e-68	261
		Chr 10_22	Gm05	97.33	150	4	0	61	210	16823520	16823371	1.65e-66	255
		Chr 20_4	Gm10	97.37	76	2	0	1	76	34717354	34717279	2.9e-29	130
		Chr 20_4	Gm10	97.37	76	2	0	1	76	34727618	34727693	2.9e-29	130
		Chr 20_4	Gm10	97.37	76	2	0	1	76	34756637	34756712	2.9e-29	130
		Chr 20_4	Gm10	97.37	76	2	0	1	76	34807067	34807142	2.9e-29	130
		Chr 20_4	Gm10	97.37	76	2	0	1	76	34842340	34842415	2.9e-29	130
		Chr 20_4	Gm10	97.37	76	2	0	1	76	34869074	34869149	2.9e-29	130
		Chr 20_4	Gm10	97.37	76	2	0	1	76	34889376	34889301	2.9e-29	130
		Chr 20_4	Gm10	97.37	76	2	0	1	76	34905434	34905359	2.9e-29	130
		Chr 20_4	Gm10	96.05	76	3	0	1	76	34802143	34802068	1.35e-27	124
		Chr 20_4	Gm10	94.74	76	4	0	1	76	34837001	34836926	6.28e-26	119
		Chr 20_4	Gm10	94.74	76	4	0	1	76	34863735	34863660	6.28e-26	119
		Chr 20_20	Gm05	89.56	297	30	1	1	297	16824257	16823962	1.79e-102	375
		Chr 20_22	Gm01	90	150	15	0	61	210	50319899	50320048	3.64e-48	195
		Chr 20_22	Gm05	90.28	144	14	0	67	210	16823514	16823371	1.69e-46	189
78559	Vitis vinifera	18	NW_003724164.1	97.06	34	1	0	111	144	69766	69799	1.54e-07	58.4
		20	NC_012009.3	99.5	200	1	0	5	204	19251766	19251965	1.88e-99	364
		21	NC_012009.3	96.49	171	6	0	1	171	19251966	19252136	1.4e-74	283
36066	Solanum lycopersicoides	1	SLYD2.0ch09	95.69	116	5	0	1	116	108184275	108184160	3.41e-46	187
		6	SLYD2.0ch09	97.92	48	1	0	1	48	108183373	108183326	1.18e-15	84.2
		7	SLYD2.0ch09	98.46	65	1	0	1	65	108182951	108182887	7.26e-25	115
		8	SLYD2.0ch09	100	86	0	0	1	86	108182590	108182505	4.96e-38	159
		9	SLYD2.0ch09	95.76	165	7	0	1	165	108181646	108181482	6.53e-70	267
		14	SLYD2.0ch09	93.65	63	4	0	6	68	108165115	108165053	1.02e-18	95.3
42154	Euryale ferox	Chr 7_17	GWHBFHH00000001	88.07	109	13	0	1	109	27394023	27393915	1.14e-28	130
		Chr 7_21	GWHBFHH00000013	88.56	682	48	8	1	682	5303432	5302781	0	800
		Chr 7_21	GWHBFHH00000016	90.67	300	25	3	239	538	2477110	2476814	2.88e-108	396
		Chr 7_22	GWHBFHH00000013	92.56	215	15	1	1	215	5302319	5302106	4e-82	307
		Chr 7_23	GWHBFHH00000013	92.82	209	13	2	1	207	5302017	5301809	1.78e-80	302
		Chr 8_21	GWHBFHH00000013	87.69	528	38	7	1	528	5303432	5302932	9.42e-167	590
		Chr 8_22	GWHBFHH00000013	90.69	204	18	1	1	204	5302308	5302106	4.94e-71	270
		Chr 8_23	GWHBFHH00000013	91.27	229	19	1	4	231	5302014	5301786	3.35e-83	311
23488	Nymphaea thermarum	6	JAANDH010000462.1	95.83	48	2	0	1	48	24670	24623	1.9e-14	78.7
		7	JAANDH010000462.1	100	65	0	0	1	65	24029	23965	5.1e-27	121
42915	Amborella trichopoda	2	NW_006499920.1	91.84	147	10	2	1	145	1734078	1734224	2.75e-51	204
		3	NW_006499920.1	92.78	97	7	0	1	97	1734343	1734439	1.34e-32	141
		6	NW_006499920.1	97.92	48	1	0	1	48	1738910	1738957	7.53e-16	84.2
		7	NW_006499920.1	92.98	57	4	0	1	57	1739893	1739949	1.25e-15	84.2
		8	NW_006499920.1	95.12	41	2	0	46	86	1740008	1740048	6.93e-10	65.8
		9	NW_006498233.1	87.27	165	19	2	1	165	825449	825287	3.23e-46	187
		10	NW_006499920.1	95.46	110	5	0	1	110	1742188	1742297	4.23e-43	176
		10	NW_006498233.1	92.73	110	6	1	1	110	820162	820055	1.53e-37	158
		21	NW_006498233.1	86.93	635	80	3	40	673	819250	818618	0	710
		23	NW_006498233.1	79.29	169	17	6	63	226	757309	757154	1.77e-20	102
502376	Pinus lambertiana	1	fragScaff_scaffold_12866	94.87	39	0	2	54	91	209122	209159	1.51e-06	60.2
		14	fragScaff_scaffold_5572	89.39	66	7	0	2	67	5760	5825	3.69e-14	84.2
		15	fragScaff_scaffold_409	87.36	174	22	0	1	174	924724	924551	1.3e-48	200
		15	fragScaff_scaffold_4778	84.8	171	26	0	1	171	368043	368213	2.83e-40	172
		15	fragScaff_scaffold_8700	84.72	144	22	0	10	153	1543773	1543630	6.16e-32	145
		20	fragScaff_scaffold_5509	92	300	24	0	1	300	4486497	4486198	4.75e-115	422
		20	fragScaff_scaffold_8964	90.67	300	28	0	1	300	1188915	1188616	2.22e-108	399
		20	fragScaff_scaffold_15825	90.33	300	27	2	2	300	656953	657251	3.72e-106	392
		20	fragScaff_scaffold_747	90.3	299	28	1	2	299	565579	565281	1.34e-105	390
		20	fragScaff_scaffold_15825	89.63	299	31	0	1	299	646329	646627	8.06e-103	381
		21	fragScaff_scaffold_3134	93.38	695	46	0	1	695	1278322	1279016	0	1029
		21	fragScaff_scaffold_5509	93.09	695	48	0	1	695	4486197	4485503	0	1018
		21	fragScaff_scaffold_747	91.68	721	57	3	1	720	565279	564561	0	996
		21	fragScaff_scaffold_15825	92.23	695	54	0	1	695	650780	651474	0	985
		21	fragScaff_scaffold_15825	91.97	697	54	1	1	695	646629	647325	0	976
		21	fragScaff_scaffold_15825	91.66	695	58	0	1	695	657252	657946	0	963
		21	fragScaff_scaffold_13530	93.03	646	43	2	39	683	5814239	5814883	0	942
		21	fragScaff_scaffold_13530	92.67	641	46	1	43	683	5802339	5802978	0	922
		21	fragScaff_scaffold_12121	92.74	647	43	4	39	683	178861	178217	0	931
		21	fragScaff_scaffold_10260	92.74	647	44	3	39	683	53409	54054	0	931
		21	fragScaff_scaffold_10260	92.05	566	40	2	43	604	65450	66014	0	791
		21	fragScaff_scaffold_11731	92.62	650	41	6	39	683	20183	20830	0	928
		21	fragScaff_scaffold_4745	92.59	648	44	4	39	683	4446378	4447024	0	928
		21	fragScaff_scaffold_3798	92.59	648	44	4	39	683	6059321	6058675	0	928
		21	fragScaff_scaffold_14372	93.55	605	35	4	39	640	244291	244894	0	898
		21	fragScaff_scaffold_14748	91.67	648	38	9	39	683	2525654	2526288	0	883
		21	fragScaff_scaffold_14748	92.78	457	31	2	229	683	2537535	2537991	0	660
		21	fragScaff_scaffold_8964	88.63	695	59	3	1	695	1188615	1187941	0	828
		21	fragScaff_scaffold_10740	92.79	499	36	0	185	683	205107	205605	0	723
		21	fragScaff_scaffold_13978	87.44	645	48	9	43	683	2992304	2991689	0	713
		21	fragScaff_scaffold_5816	92.75	276	18	2	39	313	6294922	6295196	6.04e-108	399
		21	fragScaff_scaffold_11731	90.13	304	26	2	95	394	5292	5595	1.01e-105	392
		21	fragScaff_scaffold_10601	92.2	282	14	3	39	313	2476368	2476088	1.01e-105	392
		21	fragScaff_scaffold_4568	92.45	278	16	3	39	312	88061	87785	1.01e-105	392
		21	fragScaff_scaffold_15223	91.9	284	13	3	39	313	1569031	1568749	1.31e-104	388
		21	fragScaff_scaffold_13211	92.12	279	17	4	39	313	357478	357755	1.31e-104	388
		21	fragScaff_scaffold_5450	92.12	279	16	5	39	313	2968686	2968410	1.31e-104	388
		21	fragScaff_scaffold_4354	92.09	278	17	3	39	312	1748030	1747754	4.71e-104	387
		21	fragScaff_scaffold_4568	92.31	273	18	2	43	313	117156	116885	1.69e-103	385
		21	fragScaff_scaffold_11261	92.31	273	18	3	43	313	1662036	1662307	1.69e-103	385
		21	fragScaff_scaffold_2463	91.79	280	17	4	39	313	5008731	5009009	1.69e-103	385
		21	fragScaff_scaffold_11731	90.35	290	26	2	395	683	5618	5906	2.19e-102	381
		21	fragScaff_scaffold_8773	91.37	278	20	4	39	313	3173301	3173025	2.83e-101	377
		21	fragScaff_scaffold_7539	91.37	278	20	4	39	313	305652	305376	2.83e-101	377
		21	fragScaff_scaffold_2965	91.4	279	19	3	39	313	18267	18544	2.83e-101	377
		21	fragScaff_scaffold_1052	91.4	279	19	3	39	313	6131871	6131594	2.83e-101	377
		21	fragScaff_scaffold_11261	91.21	273	21	3	43	313	1674330	1674601	1.7e-98	368
		21	fragScaff_scaffold_1052	90.68	279	21	3	39	313	6080553	6080276	6.13e-98	366
		21	fragScaff_scaffold_2463	89.96	279	22	3	39	312	4996601	4996878	1.33e-94	355
		21	fragScaff_scaffold_15818	89.79	284	19	5	39	313	2598376	2598094	1.33e-94	355
		21	fragScaff_scaffold_4532	89.83	285	18	5	39	313	635575	635292	1.33e-94	355
		21	fragScaff_scaffold_12613	90.22	276	18	5	46	313	537641	537367	1.72e-93	351
		21	fragScaff_scaffold_12613	88.85	287	21	6	39	315	524670	524385	1.03e-90	342
		21	fragScaff_scaffold_8773	88.69	274	27	2	43	313	3183684	3183412	2.24e-87	331
		21	fragScaff_scaffold_16351	94.06	202	10	1	114	313	1426983	1426782	1.36e-79	305
		21	fragScaff_scaffold_16351	92.57	202	13	1	114	313	1439134	1438933	1.36e-74	289
		21	fragScaff_scaffold_15818	85.62	292	20	5	43	313	2585730	2585440	4.91e-74	287
		21	fragScaff_scaffold_12790	91.71	205	12	1	114	313	4391218	4391014	8.22e-72	279
		21	fragScaff_scaffold_2463	91.3	207	13	2	43	245	4985793	4985998	2.95e-71	278
		21	fragScaff_scaffold_2463	89.15	212	17	4	39	246	4973682	4973891	1.07e-65	259
		21	fragScaff_scaffold_14748	95.75	141	4	2	39	178	2537351	2537490	1.09e-55	226
		21	fragScaff_scaffold_10740	97.22	72	1	1	84	155	204998	205068	5.27e-24	121
312205	Pseudotsuga menziesii	15	jcf7190000012974	78.74	174	36	1	1	174	165191	165019	3.5e-23	115
		17	jcf7190000089143	91.67	264	15	5	1	260	145684	145424	2.34e-96	359
		17	jcf7190000049980	95.18	83	4	0	178	260	375429	375347	5.54e-28	132
		18	jcf7190000056102	98.7	77	1	0	29	105	54637	54713	5.91e-30	137
		18	jcf7190000062548	88.7	115	4	1	29	143	26133	26238	2.75e-28	132
		18	jcf7190000062548	87.83	115	5	1	29	143	21736	21841	1.28e-26	126
		18	jcf7190000029997	87.83	115	4	1	29	143	413208	413104	1.28e-26	126
		18	jcf7190000032466	86.09	115	7	2	29	143	40930	41035	2.77e-23	115
		18	jcf7190000065493	98.39	62	1	0	1	62	94446	94385	1.29e-21	110
		18	jcf7190000065493	96.77	62	2	0	1	62	86220	86159	5.99e-20	104
		18	jcf7190000065493	96.72	61	2	0	1	61	73814	73754	2.15e-19	102
		19	jcf7190000013475	98.36	61	1	0	1	61	295828	295888	1.34e-21	108
		19	jcf7190000001741	95.08	61	3	0	1	61	426998	427058	2.91e-18	97.1
		20	jcf7190000013475	93.33	300	20	0	1	300	296288	296587	7.33e-122	444
		20	jcf7190000009393	88.96	299	33	0	1	299	210004	209706	1.26e-99	370
		21	jcf7190000025469	80.4	709	118	11	59	760	418755	419449	3.2e-144	520
		22	jcf7190000039055	79.72	217	38	5	3	218	112424	112635	3.48e-34	152
		22	jcf7190000025469	78.51	214	43	3	4	217	419453	419663	9.74e-30	137
324377	Welwitschia mirabilis	1	Chr03	100	206	0	0	1	206	189659101	189658896	1.71e-103	381
		3	Chr03	100	98	0	0	1	98	189608632	189608535	7.36e-44	182
		4	Chr03	100	76	0	0	1	76	189600255	189600180	8.56e-32	141
		7	Chr03	100	62	0	0	1	62	189560823	189560762	3.78e-24	115
		8	Chr21	94.87	39	2	0	1	39	75169951	75169989	8.29e-08	62.1
		8	Chr21	94.87	39	2	0	1	39	75170833	75170871	8.29e-08	62.1
		9	Chr21	93.18	132	9	0	34	165	75169986	75170117	1.84e-47	195
		9	Chr21	93.18	132	9	0	34	165	75170868	75170999	1.84e-47	195
		10	Chr03	100	110	0	0	1	110	189518051	189517942	1.84e-50	204
		11	Chr03	100	106	0	0	1	106	189511731	189511626	2.93e-48	196
		11	Chr17	90.91	77	7	0	30	106	184423769	184423845	1.83e-20	104
		11	Chr17	89.61	77	8	0	30	106	184423136	184423212	8.49e-19	99
		12	Chr03	100	40	0	0	1	40	189511498	189511459	8.81e-12	75
		13	Chr03	100	59	0	0	1	59	189504256	189504198	1.61e-22	110
		13	Chr21	100	57	0	0	1	57	75171261	75171317	2.08e-21	106
		13	Chr21	98.25	57	1	0	1	57	127957687	127957743	9.69e-20	100
		13	Chr15	96.36	55	2	0	1	55	133724574	133724628	5.83e-17	91.6
		13	Chr06	94.55	55	3	0	1	55	13185533	13185587	2.71e-15	86.1
		13	Chr07	96	50	2	0	6	55	291624336	291624385	3.51e-14	82.4
		13	Chr07	96	50	2	0	6	55	291624817	291624866	3.51e-14	82.4
		15	Chr03	100	174	0	0	1	174	189404317	189404144	8.61e-86	322
		15	Chr11	93.64	173	11	0	1	173	193980425	193980597	6.84e-67	259
		15	Chr17	91.91	173	14	0	1	173	184424049	184424221	6.89e-62	243
		15	Chr11	91.38	174	15	0	1	174	193923340	193923513	8.92e-61	239
		15	Chr11	91.38	174	13	2	1	174	193922444	193922615	3.21e-60	237
		15	Chr07	91.33	173	13	1	1	173	291624939	291625109	1.15e-59	235
		15	Chr17	86.71	173	22	1	1	173	184365115	184365286	2.53e-46	191
		15	Chr17	86.13	173	23	1	1	173	184365506	184365677	1.18e-44	185
		16	Chr17	86.73	211	23	4	1	207	184365679	184365888	6.59e-58	230
		16	Chr11	84.04	213	19	4	1	207	193980599	193980802	3.11e-46	191
		17	Chr03	100	331	0	0	1	331	189385762	189385432	9.47e-173	612
		17	Chr12	84.71	327	49	1	6	331	262431130	262431456	1.38e-86	326
		17	Chr12	84.71	327	49	1	6	331	262432057	262432383	1.38e-86	326
		17	Chr02	85.95	306	41	2	28	331	449685681	449685376	1.38e-86	326
		17	Chr06	83.28	329	49	5	6	331	81295028	81295353	3.01e-78	298
		17	Chr06	83.28	329	49	5	6	331	81295913	81296238	3.01e-78	298
		17	Chr05	84.54	304	43	4	27	329	112993260	112992960	3.01e-78	298
		17	Chr05	84.21	304	43	5	27	329	112992728	112992429	5.04e-76	291
		17	Chr02	82.53	332	51	7	1	329	240385631	240385958	2.34e-74	285
		17	Chr12	82.57	304	52	1	27	329	14742958	14742655	8.49e-69	267
		17	Chr12	79.28	333	60	8	1	331	16443622	16443947	5.18e-56	224
		18	Chr03	100	154	0	0	1	154	189386464	189386311	9.73e-75	285
		18	Chr02	87.67	146	18	0	4	149	449685534	449685389	2.84e-40	171
		18	Chr06	85.53	152	22	0	3	154	81295194	81295345	6.16e-37	159
		18	Chr06	85.53	152	22	0	3	154	81296079	81296230	6.16e-37	159
		18	Chr12	84.77	151	23	0	4	154	14742811	14742661	1.03e-34	152
		18	Chr12	84.42	154	24	0	1	154	262431295	262431448	1.03e-34	152
		18	Chr12	84.42	154	24	0	1	154	262432222	262432375	1.03e-34	152
		18	Chr12	79.36	155	28	4	1	154	16443788	16443939	8.13e-21	106
		19	Chr03	96.72	61	1	1	1	61	189374275	189374216	1.03e-19	100
		20	Chr03	100	300	0	0	1	300	189373239	189372940	1.45e-155	555
		21	Chr03	99.51	411	1	1	1	411	189337998	189337589	0	747
		22	Chr01	92.16	51	4	0	111	161	451797399	451797349	8.78e-11	73.1
		23	Chr12	90.97	144	13	0	1	144	245398659	245398516	2.67e-47	195
		23	Chr07	91.49	94	8	0	1	94	177669100	177669007	7.65e-28	130
		23	Chr12	91.67	60	5	0	168	227	245397914	245397855	6.04e-14	84.2
		23	Chr12	91.67	60	5	0	168	227	245398513	245398454	6.04e-14	84.2
		24	Chr12	92.24	219	17	0	4	222	245397851	245397633	2.52e-82	311
		24	Chr12	92.24	219	17	0	4	222	245398450	245398232	2.52e-82	311
82282	Gnetum montanum	21	scaffold926029	92.13	216	15	2	201	415	179888	179674	5.02e-80	303
307815	Taxus chinensis	7	CM034156.1	96.61	59	2	0	1	59	123498214	123498272	6.01e-19	99
		8	CM034150.1	95.56	90	0	4	1	86	658436364	658436453	1.54e-31	141
		9	CM034150.1	95.73	164	1	5	1	158	887552151	887551988	9.57e-67	259
		9	CM034156.1	87.88	165	20	0	1	165	123578745	123578909	2.74e-47	195
		11	CM034146.1	87.74	106	13	0	1	106	922643175	922643280	2.06e-26	124
		11	CM034156.1	86.79	106	14	0	1	106	123604641	123604746	9.6e-25	119
		13	CM034147.1	89.39	66	0	7	1	59	992678318	992678253	2.36e-12	76.8
		20	CM034151.1	90.24	287	28	0	3	289	53794061	53793775	1.79e-101	375
		20	CM034156.1	85.91	291	41	0	7	297	123719945	123720235	5.11e-82	311
		21	CM034156.1	80.13	755	129	6	1	755	123735438	123736171	1.29e-151	544
283378	Sequoiadendron giganteum	18	Chr 7	88.89	144	16	0	1	144	315471370	315471513	1.85e-42	178
		19	Chr 2	98.04	51	1	0	17	67	656266507	656266457	3.02e-16	89.8
		20	Chr 2	95.5	289	13	0	1	289	656266456	656266168	1.06e-127	462
		20	Chr 2	95.83	192	8	0	98	289	656269822	656269631	4.06e-82	311
		20	Chr 7	93.72	207	13	0	91	297	468417484	468417690	4.06e-82	311
		20	Chr 7	88.46	78	7	2	2	77	315471581	315471658	1.6e-16	93.5
		21	Chr 6	77.88	217	44	4	1	217	401209792	401210004	9.41e-28	132
481750	Ginkgo biloba	16	Chr5	100	207	0	0	1	207	86365159	86364953	6.61e-104	383
805861	Cycas panzhihuaensis	5	Chr 5	87.5	120	15	0	1	120	478908692	478908573	8.91e-31	139
		8	Chr 1	92.31	65	5	0	22	86	413042807	413042743	4.49e-17	93.5
		8	Chr 1	86.96	69	9	0	17	85	412909965	412909897	1.26e-12	78.7
		10	Chr 2	93.33	45	3	0	66	110	890107053	890107097	3.8e-09	67.6
		11	Chr 5	93.33	105	7	0	1	105	260763622	260763726	7.49e-36	156
		11	Chr 2	90.57	106	10	0	1	106	890107098	890107203	2.1e-31	141
		11	Chr 7	88.79	107	10	2	1	106	775494859	775494964	4.54e-28	130
		11	Chr 2	87.74	106	13	0	1	106	656798073	656798178	2.11e-26	124
		12	Chr 2	96.05	76	3	0	1	76	890107204	890107279	1.32e-26	124
		12	Chr 7	96.05	76	3	0	1	76	775494965	775495040	1.32e-26	124
		12	Chr 11	96	75	3	0	2	76	517969544	517969470	4.73e-26	122
		12	Chr 5	92.11	76	6	0	1	76	260763728	260763803	1.33e-21	108
		12	Chr 9	98.28	58	1	0	19	76	638139272	638139215	6.17e-20	102
		12	Chr 5	90.54	74	7	0	1	74	725322945	725323018	7.98e-19	99
		12	Chr 7	96.55	58	2	0	19	76	836000081	836000138	2.87e-18	97.1
		13	Chr 7	98.31	59	1	0	1	59	775495041	775495099	1.11e-20	104
		13	Chr 5	98.31	59	1	0	1	59	725323020	725323078	1.11e-20	104
		13	Chr 7	96.61	59	2	0	1	59	836000139	836000197	5.15e-19	99
		13	Chr 5	96.61	59	2	0	1	59	260763804	260763862	5.15e-19	99
		13	Chr 9	96.61	59	2	0	1	59	16672896	16672838	5.15e-19	99
		13	Chr 2	94.92	59	3	0	1	59	922337344	922337286	2.4e-17	93.5
		13	Chr 5	94.92	59	3	0	1	59	377085316	377085374	2.4e-17	93.5
		13	Chr 5	94.92	59	3	0	1	59	698530702	698530760	2.4e-17	93.5
		13	Chr 9	94.92	59	3	0	1	59	26463558	26463500	2.4e-17	93.5
		13	Chr 11	94.92	59	3	0	1	59	87230491	87230549	2.4e-17	93.5
		13	Chr 8	94.92	59	3	0	1	59	58620878	58620936	2.4e-17	93.5
		13	Chr 11	93.22	59	4	0	1	59	336133347	336133289	1.12e-15	87.9
		13	unplaced_scaffold767	93.22	59	4	0	1	59	377082	377024	1.12e-15	87.9
		13	Chr 4	93.22	59	4	0	1	59	812159191	812159249	1.12e-15	87.9
		13	Chr 5	91.53	59	5	0	1	59	731689873	731689815	5.19e-14	82.4
		14	Chr 5	97.06	68	2	0	1	68	260763863	260763930	6.6e-24	115
		14	Chr 2	95.52	67	3	0	2	68	656798315	656798381	1.1e-21	108
		14	Chr 2	93.85	65	4	0	4	68	890107342	890107406	6.65e-19	99
		14	Chr 4	97.92	48	1	0	2	49	812159251	812159298	1.86e-14	84.2
		14	Chr 9	95.92	49	2	0	4	52	501191215	501191167	2.41e-13	80.5
		15	Chr 5	94.25	174	10	0	1	174	725323147	725323320	6.24e-69	267
		15	Chr 2	93.68	174	11	0	1	174	656798382	656798555	2.9e-67	261
		15	Chr 7	92.53	174	13	0	1	174	775495168	775495341	6.29e-64	250
		15	Chr 5	89.66	174	9	2	2	174	260763932	260764097	8.25e-53	213
		15	Chr 1	85.29	170	23	2	1	169	413023318	413023150	3.89e-41	174
		16	Chr 7	93.72	207	13	0	1	207	775495342	775495548	3.47e-82	311
		16	Chr 5	93.72	207	13	0	1	207	260764098	260764304	3.47e-82	311
		16	Chr 8	100	57	0	0	151	207	114435010	114434954	1.76e-20	106
		16	Chr 2	90.91	66	6	0	1	66	890107581	890107646	1.77e-15	89.8
		17	Chr 7	92.53	174	13	0	1	174	775495549	775495722	9.97e-64	250
		17	Chr 5	90.81	174	16	0	1	174	260764305	260764478	1e-58	233
		17	Chr 2	91.57	166	14	0	9	174	656806614	656806779	1.3e-57	230
14972	Azolla filiculoides	1	Azfi_s3201	100	294	0	0	1	294	299	592	2.82e-153	544
		1	Azfi_s0047	87.76	294	23	6	1	293	537285	537004	2.39e-89	331
		2	Azfi_s3201	100	103	0	0	1	103	2306	2408	1.23e-47	191
		3	Azfi_s3201	100	98	0	0	1	98	2493	2590	6.96e-45	182
		4	Azfi_s3201	98.7	77	0	1	1	77	2722	2797	3.91e-31	135
		5	Azfi_s3201	100	120	0	0	1	120	2941	3060	5.28e-57	222
		6	Azfi_s3201	100	48	0	0	1	48	5050	5097	1.43e-17	89.8
		7	Azfi_s3201	100	65	0	0	1	65	5259	5323	8.43e-27	121
		8	Azfi_s3201	100	86	0	0	1	86	5410	5495	2.72e-38	159
		9	Azfi_s3201	100	164	0	0	1	164	5574	5737	2.69e-81	303
		10	Azfi_s3201	100	110	0	0	1	110	5935	6044	1.71e-51	204
		11	Azfi_s3201	98.13	107	0	1	1	107	6884	6988	6.04e-46	185
		12	Azfi_s3201	100	77	0	0	1	77	7064	7140	2.34e-33	143
		13	Azfi_s3201	100	58	0	0	1	58	7341	7398	5.58e-23	108
		14	Azfi_s3201	98.51	67	0	1	1	67	7482	7547	1.14e-25	117
		15	Azfi_s3201	100	176	0	0	1	176	7619	7794	6.24e-88	326
		16	Azfi_s3201	100	190	0	0	1	190	10754	10943	1.24e-95	351
243140	Alsophila spinulosa	3	Chr25	85.71	126	15	3	2	125	49629812	49629936	3.58e-28	130
4761	Selaginella moellendorffii	s1_4	NW_003314306.1	93.75	80	5	0	3	82	1187415	1187494	5.32e-27	121
		s1_4	NW_003314293.1	95.65	69	3	0	3	71	1755618	1755550	3.2e-24	111
		s5_4	NW_003314306.1	93.75	80	5	0	3	82	1187415	1187494	5.32e-27	121
		s5_4	NW_003314293.1	95.65	69	3	0	3	71	1755618	1755550	3.2e-24	111
3858	Anthoceros punctatus	-	utg000031l	82.89	491	53	17	2968	3437	3241614	3241134	2.54e-113	412
		-	utg000031l	88.16	152	14	3	2686	2835	3241767	3241618	1.01e-42	178
3858	Anthoceros agrestis	-	utg000010l	82.62	512	43	23	2951	3437	1264343	1263853	8.44e-113	411
		-	utg000010l	89.58	144	11	3	2716	2857	1264495	1264354	2.59e-43	180
3870	Anthoceros angustus	-	VJWM01000063.1	86.6	642	72	9	2598	3227	746854	747493	0	697
		-	VJWM01000063.1	98.73	237	0	3	1	236	726563	726797	4.91e-115	418
		-	VJWM01000063.1	81.46	534	76	12	3098	3619	753180	753702	1.77e-114	416
		-	VJWM01000063.1	82.34	385	53	6	3098	3470	751283	751664	1.43e-85	320
		-	VJWM01000063.1	81.98	394	50	13	2626	3018	750912	751285	6.63e-84	315
		-	VJWM01000063.1	78.71	371	44	20	2626	2994	752823	753160	6.92e-54	215
5646	Fontinalis antipyretica	177928_1	172456	99.48	385	2	0	1	385	14927	14543	0	701
		177928_2	172456	97.04	169	5	0	1	169	14318	14150	7.83e-76	285
			180790	100	1486	0	0	1	1486	45280	43795	0	2745
			180790	100	771	0	0	1	771	43495	42725	0	1424
			180790	100	178	0	0	1	178	42282	42105	3.79e-89	329
			180790	100	199	0	0	1	199	41787	41589	9.15e-101	368
			180790	100	258	0	0	1	258	41331	41074	1.95e-133	477
			180790	100	66	0	0	1	66	40873	40808	1.91e-27	122
6144	Pleurozium schreberi		VACF01000517.1	100	1486	0	0	1	1486	120735	119250	0	2730
			VACF01000517.1	100	771	0	0	1	771	118863	118093	0	1421
			VACF01000517.1	100	178	0	0	1	178	117660	117483	2.25e-88	326
			VACF01000517.1	100	199	0	0	1	199	117131	116933	4.19e-101	368
			VACF01000517.1	100	240	0	0	1	240	116673	116434	8.36e-124	444
			VACF01000517.1	100	66	0	0	1	66	116244	116179	8.9e-28	122
5602	Physcomitrium patens		NC_037275.1	100	1534	0	0	1	1534	11652798	11651265	0	2833
			NC_037275.1	100	780	0	0	1	780	11650987	11650208	0	1441
			NC_037275.1	100	176	0	0	1	176	11649770	11649595	4.73e-88	326
			NC_037275.1	100	200	0	0	1	200	11649279	11649080	2.5e-101	370
			NC_037275.1	100	255	0	0	1	255	11648828	11648574	8.77e-132	472
			NC_037275.1	100	64	0	0	1	64	11648412	11648349	2.3e-26	119
6096	Ceratodon purpureus		Chr12	100	1519	0	0	1	1519	14676920	14675402	0	2806
			Chr12	100	780	0	0	1	780	14675137	14674358	0	1441
			Chr12	100	176	0	0	1	176	14673940	14673765	3.5e-88	326
			Chr12	100	200	0	0	1	200	14673461	14673262	1.85e-101	370
			Chr12	100	249	0	0	1	249	14672984	14672736	1.37e-128	460
			Chr12	100	76	0	0	1	76	14672582	14672507	4.72e-33	141
5693	Syntrichia caninervis		CM027761.1	100	1404	0	0	1	1404	15827680	15829083	0	2593
			CM027761.1	100	742	0	0	1	742	15829207	15829948	0	1371
			CM027761.1	100	178	0	0	1	178	15830097	15830274	2.61e-89	329
			CM027761.1	100	199	0	0	1	199	15830482	15830680	6.24e-101	368
			CM027761.1	100	251	0	0	1	251	15830803	15831053	1.01e-129	464
			CM027761.1	100	79	0	0	1	79	15831601	15831679	1.01e-34	147
5540	Sphagnum fallax		LG18	100	1630	0	0	1	1630	4280932	4279303	0	3011
			LG18	100	968	0	0	1	968	4279030	4278063	0	1788
			LG18	100	455	0	0	1	455	4277900	4277446	0	841
			LG18	100	76	0	0	1	76	4277036	4276961	5.34e-33	141
5552	Sphagnum magellanicum		LG18	100	1630	0	0	1	1630	9886650	9888279	0	3011
			LG18	96.53	1642	38	2	1	1630	9840319	9841953	0	2699
			LG18	94	383	21	1	1	381	9855279	9855661	3.26e-163	579
			LG18	100	968	0	0	1	968	9888553	9889520	0	1788
			LG18	98.35	968	16	0	1	968	9842227	9843194	0	1700
			LG18	95.53	179	6	1	790	968	9855659	9855835	4.68e-75	285
			LG18	100	455	0	0	1	455	9889683	9890137	0	841
			LG18	96.02	452	15	2	1	452	9855999	9856447	0	732
			LG18	97.99	199	4	0	1	199	9843357	9843555	9.64e-94	346
			LG18	97.24	145	4	0	311	455	9843558	9843702	1.01e-63	246
			LG18	100	76	0	0	1	76	9844102	9844177	5.82e-33	141
			LG18	100	76	0	0	1	76	9890544	9890619	5.82e-33	141
10329	Spirogloea muscicola	s2_16	s32	91.89	222	18	0	1	222	686725	686946	6.29e-84	311
		s39_15	s32	92.79	222	16	0	1	222	686725	686946	2.91e-87	322
		s42_14	s32	100	34	0	0	173	206	686497	686530	1.79e-09	63.9
		s42_15	s32	95.05	222	11	0	1	222	686725	686946	1.33e-95	350
31004	Mesotaenium endlicherianum	3	S371	94.74	76	4	0	1	76	270938	270863	1.16e-26	119
		3	S1146	93.42	76	5	0	1	76	1489	1414	5.4e-25	113
		3	S980	93.42	76	5	0	1	76	1371	1296	5.4e-25	113
		3	C1024001	96.36	55	2	0	22	76	1	55	2.53e-18	91.6
		7	C1122333	100	111	0	0	1	111	59	169	2.96e-52	206
		11	S73	100	142	0	0	1	142	576029	576170	1.09e-69	263
		12	S73	100	119	0	0	1	119	577388	577506	5.34e-57	220
		13	S73	100	140	0	0	1	140	578362	578501	1.38e-68	259
8973	Chlorella vulgaris	27	SIDB01000006.1	89.47	114	10	2	112	224	1336684	1336572	5.87e-34	143
		28	SIDB01000006.1	88.98	127	5	6	11	131	1336393	1336270	7.22e-36	148
3234	Ostreococcus tauri	-	NC_014441.2	100	1019	0	0	652	1670	196886	195868	0	1882
4823	Fragilariopsis cylindrus	1	KV784380.1	95.68	1389	42	5	1	1383	746763	745387	0	2217
		2	KV784380.1	98.01	151	1	2	1	149	745355	745205	1.92e-69	261
		3	KV784380.1	99.04	833	8	0	1	833	745096	744264	0	1495
		4	KV784380.1	97.92	289	5	1	1	289	744106	743819	7.94e-141	499
		5	KV784380.1	99.01	1810	18	0	1	1810	743760	741951	0	3243
4116	Nannochloropsis gaditana	3	NW_005803102.1	100	489	0	0	1910	2398	10446	10934	0	904
		4	NW_005803102.1	100	262	0	0	1	262	11104	11365	8.45e-137	484
		5	NW_005803102.1	100	202	0	0	1	202	215	416	1.43e-103	374
2736	Western Arctic Ocean metagenome	-	Ga0302121_10600438	97.85	325	7	0	553	877	325	1	6.82e-158	562
		-	Ga0302121_10753585	96.62	207	7	0	2530	2736	1	207	2.69e-92	344
Note：" - " means that there is only one exon.

## Sheet: Table S4
Table S4. The intron length of MSH1 genes analyzed in this study.
Group	Species	Location	Gene Length (bp)	Intron Length (bp)	Ratio	1	2	3	4	5	6	7	8	9	10	11	12	13	14	15	16	17	18	19	20	21	22	23	24	25	26	27
Angiosperms	Dendrobium catenatum_1		145440	141646	0.973914	1203	88	7047	7567	335	8097	3441	15630	4785	11623	96	10556	8591	18613	5949	15781	157	11227	8500	1958	402
	Dendrobium catenatum_2		225727	222313	0.984876	1203	88	7127	12499	335	10628	3499	62973	4802	13338	96	11016	10256	34575	8377	20297	157	10229	8453	1963	402
	Dendrobium huoshanense		167098	163687	0.979587	1196	88	6961	11336	327	14453	6450	19813	12574	10030	96	9264	8677	12791	7874	19017	157	13226	6593	1970	794
	Dendrobium nobile		191159	187748	0.982156	1198	88	7060	9648	327	14251	3479	13821	6645	10835	96	10595	10799	12385	5475	9242	157	25956	42940	1949	802
	Dendrobium chrysotoxum		197055	193647	0.982705	3733	88	3686	11324	326	6493	21639	19960	1274	11872	96	18888	21852	12456	22479	14230	157	8683	8810	5117	484
	Phalaenopsis equestris		158333	154524	0.975943	4809	86	1362	18147	173	8973	1832	5567	8701	17226	94	2556	8215	8386	27125	3174	158	5159	18840	13251	690
	Phalaenopsis aphrodite		140957	137564	0.975929	4893	86	1362	16525	173	15862	1825	5341	6759	12833	94	2421	8252	7568	8356	3170	158	8556	14803	17771	756
	Papilionanthe hookeriana x Papilionanthe teres		196906	193513	0.982768	4486	88	10629	26989	173	6604	1778	19856	4527	14263	94	2792	17017	14619	32402	3172	157	8452	13482	11290	643
	Cymbidium sinense		205539	202146	0.983492	5318	84	1737	13253	390	2178	6850	12221	32541	6195	94	38279	8770	22773	15375	5219	158	9138	9527	11059	987
	Gastrodia menghaiensis		131697	127604	0.968921	1415	88	1100	11530	284	11262	3485	5755	11883	11604	95	8975	18373	14532	1924	9093	152	3175	95	12084	700
	Gastrodia elata		128228	124877	0.973867	1556	88	1145	9893	289	8406	9447	1305	19622	20436	76	8426	12321	10184	4908	3286	152	5984	91	6421	841
	Vanilla planifolia	Chr 7A	210634	207304	0.984191	7114	83	6699	10926	360	6287	688	4520	14591	5296	80	6298	7430	101022	9038	5759	141	5931	7628	7332	81
		Chr 7B	210708	207351	0.984068	7115	83	6698	10927	360	6310	688	4519	14590	5296	80	6300	7434	101025	9036	5760	141	5939	7635	7334	81
	Apostasia shenzhenica		73292	69815	0.95256	11266	84	542	4464	325	1682	1932	8254	610	2183	102	15624	4351	4496	684	2164	153	3906	4639	1353	1001
	Apostasia ramifera		55035	51669	0.938839	3674	86	542	4925	325	1676	1608	7917	610	2272	102	2127	4807	8949	691	2178	153	3908	2730	1384	1005
	Allium fistulosum		27077	23446	0.865901	71	4000	140	326	2092	225	389	985	362	281	96	1338	2205	197	5919	1072	725	932	679	793	619
	Allium cepa		30201	26820	0.88805	71	4033	140	325	2078	225	391	989	355	277	96	2227	4563	197	5896	1020	756	946	700	873	662
	Allium sativum		34444	31063	0.901841	74	4612	135	295	2158	213	377	990	346	288	103	1286	6546	157	9035	1049	249	787	637	769	957
	Asparagus setaceus		23436	20094	0.857399	92	96	800	890	243	1008	1565	95	112	1854	82	956	447	389	696	8063	119	315	1020	1022	230
	Asparagus officinalis		16507	12749	0.772339	92	97	809	893	250	1028	1591	94	114	1837	83	941	444	407	678	1058	118	316	861	821	217
	Hemerocallis citrina		107643	104292	0.968869	90	1908	8678	1056	8558	16659	7095	6623	3648	6150	105	6840	166	912	1372	862	508	318	15566	16706	472
	Oryza sativa		16441	12489	0.759625	1997	109	478	429	620	2051	236	575	453	197	87	136	1929	617	79	274	328	602	752	453	87
	Brachypodium distachyon		18110	14259	0.787355	966	108	536	1085	816	696	1490	596	363	254	91	1744	848	1017	236	317	523	676	1210	602	85
	Zea mays		38146	34504	0.904525	451	87	109	504	119	6248	1982	952	618	428	346	1083	1564	5033	257	108	370	599	4613	8926	107
	Zostera marina		62146	58708	0.944679	461	67	2505	920	4343	5931	3438	143	161	15508	115	5680	2684	1729	617	1679	142	11824	592	83	86
	Spirodela polyrhiza		16167	12753	0.788829	405	83	833	707	1585	535	116	1548	613	452	186	530	802	811	419	366	255	861	552	491	603
	Magnolia officinalis		83248	79295	0.952515	2841	128	6152	3611	1437	8337	10247	1666	1758	10855	100	1959	3124	1798	6133	1102	106	222	4897	12349	473
	Liriodendron chinense		85821	82347	0.95952	3009	125	3853	2385	1407	4297	5789	1578	4332	7602	100	8124	11316	2027	1830	3075	106	244	4288	16385	475
	Aristolochia fimbriata		16516	12988	0.786389	985	80	333	902	92	1417	131	291	3416	139	97	81	923	1202	1198	292	78	693	169	232	237
	Glycine max	Chr 10	43633	39583	0.90718	2415	143	6567	189	110	223	1984	1617	6864	111	86	685	160	230	1227	102	184	13895	792	1006	993
		Chr 20	56672	52931	0.933989	1074	136	443	176	149	564	3584	706	1466	118	83	5262	9108	26347	440	99	105	1243	591	501	736
	Arabidopsis thaliana		6805	2986	0.438795	182	90	260	133	454	89	130	111	265	92	96	83	93	107	191	128	91	73	126	97	95
	Populus simonii		14871	11451	0.770022	87	117	89	150	804	506	672	105	685	84	101	1401	1141	815	1095	1484	116	913	689	132	265
	Eucalyptus grandis		22518	18597	0.825873	730	124	1035	103	1958	1518	1237	954	1659	90	94	865	2440	647	1719	1060	101	490	595	588	590
	Vitis vinifera		78559	74840	0.95266	447	101	3922	182	7740	295	2518	1437	20438	91	105	10648	2258	14405	2221	793	393	1493	3654	1419	280
	Solanum lycopersicoides		36066	32652	0.90534	4308	134	1424	132	1297	375	300	1066	9734	73	98	759	2965	821	768	429	84	1550	5223	685	427
	Nelumbo nucifera_2		73992	69990	0.945913	1369	124	2260	800	9901	13215	7866	2509	6909	98	86	2904	2682	946	642	3275	114	7950	4855	1371	114
	Nelumbo nucifera_1		73601	70169	0.95337	1369	124	2260	800	9876	13509	7832	2509	6909	98	86	2906	2682	946	646	3275	114	7891	4852	1371	114
	Chloranthus spicatus		238518	235056	0.985485	2664	127	11891	2010	8194	18128	26565	2338	11724	39529	102	7001	15899	8477	15534	14423	173	20628	17174	487	11988
	Euryale ferox	Chr 7	42154	37047	0.878849	619	166	1333	1507	505	614	2313	942	6928	1390	183	2824	4301	1213	6107	919	135	2651	258	1626	423	90
		Chr 8	32310	28926	0.895265	1783	172	1278	1514	502	620	1609	979	5524	1835	417	1305	3422	892	801	1465	551	563	232	2721	648	93
	Nymphaea thermarum		23488	20059	0.854011	854	167	1617	1440	522	592	2024	968	1208	342	112	2735	1060	859	815	1530	148	567	246	1460	703	90
	Amborella trichopoda		42915	38642	0.900431	1545	100	1672	10569	2104	993	417	696	1490	890	130	4307	1768	2765	1564	1241	137	1262	345	3210	96	1341
Gymnosperms	Pinus tabuliformis		512506	508415	0.992018	3418	143	23095	596	48626	27035	52373	27353	17312	25371	182	22731	20145	64288	26687	46937	374	65773	417	35085	243	231
	Pinus lambertiana		502376	498692	0.992667	34633	143	6013	5750	598	37025	72909	53501	3939	40611	182	50398	21214	45921	14705	26123	374	41468	395	42305	254	231
	Picea abies		-	-
	Pseudotsuga menziesii		312205	308425	0.987893	20136	122	984	1415	17247	2903	31921	18577	3839	30586	197	8077	23240	52617	13789	16415	371	38698	418	26433	190	250
	Welwitschia mirabilis		324377	320708	0.988689	50933	615	8359	17130	451	21874	11644	2078	28673	5886	127	7185	59599	40405	449	16183	709	11956	662	35286	157	141	206
	Gnetum montanum		82282	77966	0.947546	2933	115	639	6478	494	21084	18568	834	102	6290	116	5376	3335	1668	846	903	83	6330	205	1235	109	137	86
	Taxus chinensis		307815	304065	0.987817	5372	162	18299	6035	22348	25954	27801	16204	44495	16207	193	31080	10100	32989	7209	460	423	16019	384	21740	170	421
	Sequoiadendron giganteum		283378	279610	0.986703	1905	164	3637	2443	14248	4576	36943	18716	11091	1220	188	32475	44893	5033	48103	444	373	1485	399	50545	156	573
	Ginkgo biloba		481750	477955	0.992122	10211	143	17336	42011	64303	59879	2703	50502	31119	19349	165	3430	50195	41941	23337	25249	398	1402	503	33242	162	375
	Cycas panzhihuaensis		805861	802222	0.995484	27059	180	46469	768	40357	95369	6619	36356	52172	37670	193	41084	90598	24901	79539	32442	19614	77781	523	91757	315	456
Ferns	Azolla filiculoides		14972	11237	0.750534	1715	84	131	143	1988	161	86	78	196	845	76	201	83	73	2970	78	91	709	1180	82	88	179
	Salvinia cucullata		8844	4939	0.558458	980	91	128	298	477	123	77	74	66	602	238	61	74	456	69	82	164	331	80	89	148	231
	Adiantum capillus-veneris		212819	208952	0.98183	456	62	30378	79	133	535	102	68	123	82	105	21225	84	18883	74	89	96866	86	95	38934	224	85	93	91
	Alsophila spinulosa		243140	238948	0.982759	85	18232	123	164	560	190	223	114	95	143	38638	92	70196	87	97	48240	190	124	1956	58930	204	174	91
Lycophytes	Selaginella moellendorffii	Scaffold 1	4761	1279	0.268641	69	66	74	53	60	54	51	65	57	51	47	50	55	50	52	51	44	52	55	48	54	59	62
		Scaffold 5	4767	1220	0.255926	69	66	74	53	60	54	50	65	51	47	50	55	50	52	51	43	52	55	48	54	59	62
Bryophytes	Anthoceros punctatus		3858	-
	Anthoceros agrestis		3858	-
	Anthoceros angustus		3870	-
	Fontinalis antipyretica	180790	5646	2218	0.392844	496	428	248	231	393	422
	Pleurozium schreberi	Scaffold 151	6144	2631	0.428223	499	429	353	421	233	385	311
	Physcomitrium patens	Chr 23	5602	1251	0.223313	155	152	123	180	119	293	229
	Ceratodon purpureus	Chr 12	6096	1265	0.207513	122	175	104	180	153	386	145
	Syntrichia caninervis	Chr 4	5693	1927	0.338486	95	830	71	261	90	219	261	100
	Sphagnum fallax	Chr 18	5540	281	0.050722	156	125
	Sphagnum magellanicum	Chr 18	5552	276	0.0497118	157	119
	Marchantia polymorpha		6069	-
Streptophyte algae	Spirogloea muscicola	Scaffold 2	10329	4149	0.401685	753	232	286	163	257	186	253	681	199	192	108	179	232	229	199
		Scaffold 39	11266	3391	0.300994	233	283	168	257	186	250	673	199	179	107	185	230	240	201
		Scaffold 42	11685	3492	0.298845	232	284	173	314	185	254	698	199	200	109	176	240	230	198
	Mesotaenium endlicherianum		31004	-
Charophyte algae	Klebsormidium nitens		18345	13558	0.739057	487	1008	352	391	431	309	413	483	693	420	377	240	414	952	454	885	433	801	1534	834	82	1016	549
	Mesostigma viride		42181	36329	0.861265	1843	4402	1027	1530	1330	1268	1060	834	1168	734	5475	912	894	299	511	500	491	844	4598	1144	940	538	1109	350	687	1266	575
Chlorophytes	Chlorella vulgaris		8973	5205	0.580074	117	137	141	247	214	257	198	173	230	135	211	137	215	160	161	160	150	181	207	163	236	293	250	265	246	168	153
	Coccomyxa subellipsoidea		10197	6675	0.654604	349	334	238	194	139	72	118	244	175	116	285	133	270	328	289	490	326	250	337	292	253	776	239	165	263
	Chlamydomonas reinhardtii		13354	6118	0.45814	115	226	283	213	1671	284	160	141	212	138	243	328	303	311	309	216	254	425	286
	Putative Bathycoccaceae (Tara Oceans metagenome)		4065	-
	Ostreococcus tauri		3234	-
	Micromonas pusilla		4279	502	0.117317	197	143	162
	Putative Chlorophyta (Trout Bog Lake metagenome)		6306	-
	Chloropicon primus		3420	-
Cryptophyta	Guillardia theta		4970	1811	0.364386	51	52	47	57	58	56	131	70	120	43	51	222	99	210	110	224	210
Stramenopile	Phaeodactylum tricornutum		4375	192	0.0438857	87	105
	Fragilariopsis cylindrus		4823	379	0.0785818	31	133	157	58
	Thalassiosira pseudonana		3186	297	0.0932203	48	33	156	60
	Putative diatom (Ellis Fjord metagenome)		3777	-
	Nannochloropsis gaditana		4116	927	0.225219	174	197	169	387
Alveolata	Vitrella brassicaformis		6108	2340	0.383104	113	87	99	58	77	63	62	90	63	183	76	82	80	74	94	79	58	69	404	53	76	300
	Babesia microti		3462	267	0.0771231	35	75	20	20	97	20
	Lingulodinium polyedra		4256	-
Haptophyta	Emiliania huxleyi	Scaffold 25	4649	2177	0.468273	153	198	227	122	381	68	119	204	129	159	48	52	183	134
		Scaffold 187	4800	2343	0.488125	153	198	227	267	381	68	119	210	129	159	48	52	198	134
	Chrysochromulina tobinii		3237	315	0.0973123	315
Fungal MSH1	Saccharomyces cerevisiae		2880	-
MutS1	Escherichia coli		2562	-
Virus	Putative virus (Ellis Fjord metagenome)		2781	-
	Putative virus (North Sea metagenome)		2838	-
	Putative virus (San Pedro Channel metagenome)		3000	-
Undetermined	Western Arctic Ocean (unknown scaffold)		2736	-
Gammaproteobacteria	Endobugula sertula	ODS23082	1002	-
		ODS23083	2046	-
	Agarilytica rhodophyticola		3051	-
	Putative bacterium (Damariscotta River mineral coupon metagenome)		3114	-
Note: '-' indicates that there is no intron or incomplete sequence.

## Sheet: Table S5
Table S5. Transcripts of MSH1 gene in the nine selected species.
Species	Length (bp)		Number of exons (N)	Transcript_id
	mRNA (bp)	CDS (bp)	CDS
Arabidopsis thaliana	3819	3357	22	NM_113339.4
	3471	2622	15	NM_001338677.1
Eucalyptus grandis	3920	3459	22	XM_010025514.2
	3909	3447	22	XM_010025515.2
Vitis vinifera	3719	3435	22	XM_002282220.4
	3806	3345	22	XM_010651864.2
	2997	2700	15	XM_010651865.1
Nelumbo nucifera_2	4002	3432	22	XM_019198674.1
	3999	3429	22	XM_010266551.2
	3990	3420	22	XM_010266552.2
	3886	3405	22	XM_019198675.1
	4269	3405	22	XM_019198676.1
	3883	3189	21	XM_010266553.1
Oryza sativa	3952	3399	22	XM_015781188.2
	3661	3333	22	XM_015781189.2
	2879	2664	15	XM_026024843.1
Brachypodium distachyon	3851	3381	22	XM_003581354.4
	3498	3369	22	XM_024456203.1
	3217	3021	19	XM_010241806.2
	2764	2661	15	XM_024456204.1
Dendrobium catenatum_1	3794	3408	22	XM_020843524.2
	3529	3156	20	XM_020843528.2
	3007	2685	15	XM_020843530.2
Amborella trichopoda	4266	3591	23	XM_006854264.3
	4257	3582	23	XM_020673531.1
	3696	3093	19	XM_020673532.1
	3663	3663	19	XM_020673533.1
	4340	4340	19	XM_020673534.1
Physcomitrium patens	4149	3009	6	XM_024507115.1
	4406	3009	6	XM_024507116.1
	4365	3009	6	XM_024507117.1
	4192	3009	6	XM_024507118.1

## Sheet: Table S6
Table S6. List of the genome sequences used in this study.
Group	Family	Species	Reference	Database
Green plants(85)
Angiosperms(39)	Orchidaceae	Dendrobium catenatum_1	(Zhang et al., 2016)	NCBI
	Orchidaceae	Dendrobium catenatum_2	(Niu et al., 2021)	NCBI
	Orchidaceae	Dendrobium huoshanense	(Han et al., 2020)	CNGB
	Orchidaceae	Dendrobium nobile	(Xu et al., 2022)	NCBI
	Orchidaceae	Dendrobium chrysotoxum	(Zhang et al., 2021)	NCBI
	Orchidaceae	Phalaenopsis equestris	(Cai et al., 2015)	NCBI
	Orchidaceae	Phalaenopsis aphrodite	(Chao et al., 2018)	NCBI
	Orchidaceae	Papilionanthe hookeriana x Papilionanthe teres	NCBI	NCBI
	Orchidaceae	Cymbidium sinense	(Yang et al., 2021)	NCBI
	Orchidaceae	Gastrodia menghaiensis	(Jiang et al., 2022)	Figshare
	Orchidaceae	Gastrodia elata	(Xu et al., 2021)	NGDC
	Orchidaceae	Vanilla planifolia	(Hasing et al., 2020)	NCBI
	Orchidaceae	Apostasia shenzhenica	(Zhang et al., 2017)	NCBI
	Orchidaceae	Apostasia ramifera	(Zhang et al., 2021)	NCBI
	Amaryllidaceae	Allium fistulosum	(Liao et al., 2022)	CNGB
	Amaryllidaceae	Allium cepa	(Finkers et al., 2021)	Oniongenome
	Amaryllidaceae	Allium sativum	(Sun et al., 2020)	NCBI
	Asparagaceae	Asparagus setaceus	(Li et al., 2020)	NCBI
	Asparagaceae	Asparagus officinalis	(Harkess et al., 2017)	NCBI
	Asphodelaceae	Hemerocallis citrina	(Qing et al., 2021)	NCBI
	Poaceae	Oryza sativa	(Kawahara et al., 2013)	NCBI
	Poaceae	Brachypodium distachyon	(Vogel et al., 2010)	NCBI
	Poaceae	Zea mays	Maizegdb	Maizegdb
	Zosteraceae	Zostera marina	(Olsen et al., 2016)	NCBI
	Araceae	Spirodela polyrhiza	(Wang et al., 2014)	NCBI
	Caryophyllaceae	Silene noctiflora	NCBI	NCBI
	Magnoliaceae	Magnolia officinalis	(Yin et al., 2021)	NCBI
	Magnoliaceae	Liriodendron chinense	(Chen et al., 2019)	NCBI
	Aristolochiaceae	Aristolochia fimbriata	(Qin et al., 2021)	NGDC
	Fabaceae	Glycine max	(Valliyodan et al., 2019)	Phytozome
	Brassicaceae	Arabidopsis thaliana	NCBI	NCBI
	Salicaceae	Populus simonii	(Wu et al., 2020)	NCBI
	Myrtaceae	Eucalyptus grandis	(Myburg et al., 2014)	NCBI
	Vitaceae	Vitis vinifera	(Jaillon et al., 2007)	NCBI
	Solanaceae	Solanum lycopersicoides	(Powell et al., 2022)	Solgenomics.net
	Caryophyllaceae	Silene noctiflora	NCBI	NCBI
	Nelumbonaceae	Nelumbo nucifera_2	(Gui et al., 2018)	NCBI
	Nelumbonaceae	Nelumbo nucifera_1	(Gui et al., 2018)	NCBI
	Chloranthaceae	Chloranthus spicatus	(Guo et al., 2021)	NGDC
	Nymphaeaceae	Euryale ferox	(Wu et al., 2022)	NGDC
	Nymphaeaceae	Nymphaea thermarum	(Povilus et al., 2020)	NCBI
	Amborellaceae	Amborella trichopoda	(Amborella Genome, 2013)	Phytozome
Gymnosperms(13)	Pinaceae	Pinus tabuliformis	(Niu et al., 2022)	CNGB
	Pinaceae	Pinus lambertiana	(Stevens et al., 2016)	TreeGenes Database
	Pinaceae	Pinus taeda	(Zimin et al., 2017)	TreeGenes Database
	Pinaceae	Picea abies	(Nystedt et al., 2013)	Congenie
	Pinaceae	Abies alba	(Mosca et al., 2019)	TreeGenes Database
	Pinaceae	Pseudotsuga menziesii	(Neale et al., 2014)	TreeGenes Database
	Welwitschiaceae	Welwitschia mirabilis	(Wan et al., 2021)	CNGB
	Gnetaceae	Gnetum montanum	(Wan et al., 2021)	CNGB
	Taxaceae	Taxus chinensis	(Xiong et al., 2021)	NCBI
	Cupressaceae	Sequoiadendron giganteum	(Scott et al., 2020)	NCBI
	Cupressaceae	Sequoia sempervirens	(Neale et al., 2022)	NCBI
	Ginkgoaceae	Ginkgo biloba	(Guan et al., 2016)	NGDC
	Cycadaceae	Cycas panzhihuaensis	(Liu et al., 2022)	CNGB
Ferns(5)	Salviniaceae	Azolla filiculoides	(Li et al., 2018)	Fernbase
	Salviniaceae	Salvinia cucullata	(Li et al., 2018)	Fernbase
	Pteridaceae	Adiantum capillus-veneris	(Fang et al., 2022)	NCBI
	Pteridaceae	Ceratopteris richardii	(Marchant et al., 2019)	NCBI
	Cyatheaceae	Alsophila spinulosa	(Huang et al., 2022)	Figshare
Lycophytes(1)	Selaginellaceae	Selaginella moellendorffii	(Banks et al., 2011)	NCBI
Bryophytes(11)	Anthocerotaceae	Anthoceros punctatus	(Li et al., 2020)	Hornworts
	Anthocerotaceae	Anthoceros agrestis	(Li et al., 2020)	Hornworts
	Anthocerotaceae	Anthoceros angustus	(Zhang et al., 2020)	NCBI
	Fontinalaceae	Fontinalis antipyretica	(Yu et al., 2020)	CNGBdb
	Hylocomiaceae	Pleurozium schreberi	(Pederson et al., 2019)	NCBI
	Funariaceae	Physcomitrium patens	(Lang et al., 2018)	NCBI/Phytozome
	Ditrichaceae	Ceratodon purpureus	(Carey et al., 2020)	Phytozome
	Pottiaceae	Syntrichia caninervis	(Silva et al., 2021)	NCBI
	Sphagnaceae	Sphagnum fallax	Phytozome	Phytozome
	Sphagnaceae	Sphagnum magellanicum	Phytozome	Phytozome
	Marchantiaceae	Marchantia polymorpha	(Bowman et al., 2017)	Phytozome
Streptophyte algae(3)	Peniaceae	Penium margaritaceum	(Jiao et al., 2020)	NCBI
	Spirogloeaceae	Spirogloea muscicola	(Cheng et al., 2019)	Figshare
	Mesotaeniaceae	Mesotaenium endlicherianum	(Cheng et al., 2019)	Figshare
Charophyte algae(4)	Characeae	Chara braunii	(Nishiyama et al., 2018)	ORCAE
	Klebsormidiaceae	Klebsormidium nitens	NCBI	NCBI
	Chlorokybaceae	Chlorokybus atmophyticus	(Wang et al., 2020)	CNGBdb
	Mesostigmataceae	Mesostigma viride	(Liang et al., 2020)	NCBI
Chlorophytes(9)	Chlorellaceae	Chlorella vulgaris	(Cecchin et al., 2019)	NCBI
	Selenastraceae	Monoraphidium neglectum	(Bogen et al., 2013)	NCBI
	Trebouxiophyceae	Coccomyxa subellipsoidea	(Blanc et al., 2012)	NCBI
	Chlamydomonadaceae	Chlamydomonas reinhardtii	(Craig et al., 2022)	Phytozome
	Unclassified	Putative Bathycoccaceae (Tara Oceans metagenome)	(Wu et al., 2020)	NCBI
	Bathycoccaceae	Ostreococcus tauri	(Blanc-Mathieu et al., 2014)	NCBI
	Mamiellaceae	Micromonas pusilla	(Worden et al., 2009)	NCBI
	Unclassified	Putative Chlorophyta (Trout Bog Lake metagenome)	(Wu et al., 2020)	NCBI
	Chloropicaceae	Chloropicon primus	(Wu et al., 2020)	IMG
Not green plants(24)
Glaucophyte(1)	Cyanophoraceae	Cyanophora paradoxa	(Price et al., 2019)	NCBI
Rhodophyta(3)	Gigartinaceae	Chondrus crispus	(Collén et al., 2013)	NCBI
	Galdieriaceae	Galdieria sulphuraria	(Schönknecht et al., 2013)	NCBI
	Cyanidiaceae	Cyanidioschyzon merolae	(Nozaki et al., 2007)	NCBI
Cryptophyta(1)	Geminigeraceae	Guillardia theta	(Curtis et al., 2012)	NCBI
Stramenopile(5)	Phaeodactylaceae	Phaeodactylum tricornutum	(Bowler et al., 2008)	NCBI
	Bacillariaceae	Fragilariopsis cylindrus	(Mock et al., 2017)	NCBI
	Thalassiosiraceae	Thalassiosira pseudonana	(Armbrust et al., 2004)	NCBI
	Unclassified	Putative diatom (Ellis Fjord metagenome)	(Wu et al., 2020)	IMG
	Monodopsidaceae	Nannochloropsis gaditana	(Wu et al., 2020)	NCBI
Alveolata(3)	Vitrellaceae	Vitrella brassicaformis	(Wu et al., 2020)	NCBI
	Babesiidae	Babesia microti	(Silva et al., 2016)	NCBI
	Lingulodiniaceae	Lingulodinium polyedra	(Wu et al., 2020)	IMG
Haptophyta(2)	Noelaerhabdaceae	Emiliania huxleyi	(Read et al., 2013)	IMG
	Chrysochromulinaceae	Chrysochromulina tobinii	(Hovde et al., 2015)	NCBI
Fungal-MSH1(1)	Saccharomycetaceae	Saccharomyces cerevisiae	(Strope et al., 2015)	NCBI
Gammaproteobacteria-MutS1	Enterobacteriaceae	Escherichia coli	(Berlin et al., 2015)	NCBI
Virus(3)	Unclassified	Putative virus (Ellis Fjord metagenome)	(Wu et al., 2020)	IMG
	Unclassified	Putative virus (North Sea metagenome)	(Wu et al., 2020)	IMG
	Unclassified	Putative virus (San Pedro Channel metagenome)	(Wu et al., 2020)	IMG
Undetermined(1)	Unclassified	Western Arctic Ocean metagenome (Unknown Scaffold)	(Wu et al., 2020)	IMG
Gammaproteobacteria(3)	Cellvibrionaceae	Endobugula sertula	(Miller et al., 2016)	NCBI
	Cellvibrionaceae	Agarilytica rhodophyticola	(Wu et al., 2020)	NCBI
	Unclassified	Putative bacterium (Damariscotta River mineral coupon metagenome)	(Wu et al., 2020)	IMG
Note: "-" indicates an unknown group.
